# Supplementary material for: Optimization of the Conditions of Solid Lipid Nanoparticles (SLN) Synthesis
Source: Molecules. 2022 Mar 28;27(7):2202. doi: 10.3390/molecules27072202 (PMC9000502; doi:10.3390/molecules27072202)
Supplement: Supplementary file 1 [file molecules-27-02202-s001.zip]

Archive with 1 entries (1 files):
- molecules-1581552-supplementary.pdf
